# Supplementary material for: Anti-Fibrotic Properties of a Decellularized Extracellular Matrix Scaffold from Porcine Small Intestinal Submucosa in Normal Human and Keloid Fibroblasts
Source: Int J Mol Sci. 2025 Dec 5;26(24):11764. doi: 10.3390/ijms262411764 (PMC12732390; doi:10.3390/ijms262411764)
Supplement: Supplementary file 1 [file ijms-26-11764-s001.zip]

Archive with 1 entries (1 files):
- ijms-3918056-supplementary.pdf
